# Supplementary material for: Mediating kinase activity in Ras-mutant cancer: potential for an individualised approach?
Source: Front Pharmacol. 2024 Sep 20;15:1441938. doi: 10.3389/fphar.2024.1441938 (PMC11450236; doi:10.3389/fphar.2024.1441938)
Supplement: Supplementary file 1 [file Table2.XLSX]

## Sheet: Healy_Turner_Marensi_MacEwan_T1
	Supplemetnary Table 2: Clinical trials concerning direct Ras-targeting agents listed on clinicaltrials.gov as recruiting, not yet recruiting, active, not recruiting or completed.
	Drug/Combination	Target	Disease state	Trial Phase	NCT Reference
	Adagrasib	KRAS G12C	Advanced solid tumours	I	NCT05263986
	Adagrasib + BI 1701963	KRAS G12C + SOS1	Advanced solid tumours	I	NCT04975256 (KRYSTAL-14)
	Adagrasib + Cetuximab + Irinotecan	KRAS G12C + EGFR + DNA topoisomerase I	Colorectal cancer	I	NCT05722327
	Adagrasib + INCB099280	KRAS G12C + PD-L1	Advanced Solid Tumours	I	NCT06039384
	Adagrasib + Nanoparticule-albumin-bound -Sirolimus	KRAS G12C + mTOR	Advanced solid tumours and NSCLC	I	NCT05840510
	Adagrasib + palbociclib	KRAS G12C + CDK4/6	Advanced solid tumours	I	NCT05178888 (KRYSTAL-16)
	Adagrasib +/- Eltrombopag	KRAS G12C + BCRP	Healthy	I	NCT05924152
	Adagrasib +/- gemfibrozil	KRAS G12C +/- PPAR-a	Healthy	I	NCT05868356
	KO-2806 +/- adagrasib or cabozantinib	Farnesyltransferase +/- KRAS G12C or MET/AXL/VEGFR	Advanced solid tumours	I	NCT06026410 (FIT-001)
	Adagrasib + Olaparib	KRAS G12C + PARP	Gynecological, Breast, Pancreatic and KEAP-1 mutant NSCLC	Ib	NCT06130254
	Adagrasib +/- Nivolumab	KRAS G12C	Metastatic pancreatic cancer	Ib	NCT05634525
	Adagrasib + cetuximab + cemiplimab	KRAS G12C or EGFR or PD-1	Metastatic colorectal cancer	Ib/II	NCT06412198
	Adagrasib	KRAS G12C	Advanced solid tumours	I/II	NCT03785249 (KRYSTAL-1)
	Adagrasib + Avutometinib	KRAS G12C + MEK/ERK	NSCLC	I/II	NCT05375994 (RAMP204)
	Adagrasib + TNO 155	KRAS G12C + SHP2	Advanced solid tumours	I/II	NCT04330664 (KRYSTAL 2)
	MRTX 0902 +/- Adagrasib	SOS1 +/- KRAS G1C	Solid tumours	I/II	NCT05578092
	Abemaciclib or paxalisib or entrectinib or adagrasib	CDK 4/6 or PI3K or TRK/ALK/ROS1 or KRAS G12C	Solid tumours with brain metastases	II	NCT03994796
	Adagrasib	KRAS G12C	NSCLC	II	NCT05853575 (KRYSTAL 21)
	Adagrasib	KRAS G12C	NSCLC	II	NCT05673187 (ADEPPT)
	Adagrasib + Stereotactic Radiosurgery	KRAS G12C	NSCLC patients with untreated brain metastases	II	NCT06248606
	Adagrasib +/- pembrolizumab + permetrexed + cisplatin/carboplatin	KRAS G12C +/- PD1 + DNA synthesis + DNA replication	Advanced NSCLC	II	NCT05609578
	Adagrason +/- Nivolumab	KRAS G12C +/- PD1	Resectable NSCLC	II	NCT05472623
	Adagrasib +/- pembrolizumab	KRAS G12C +/- PD1	Advanced or metastatic non-squamous NSCLC	II/III	NCT04613596 (KRYSTAL-7)
	Adagrasib + cetuximab versus mFOLFOX6/FOLFIRI chemotherapy	KRAS G12C + EGFR versus DNA damage	Advanced colorectal cancer	III	NCT04793958 (KRYSTAL-10)
	Adagrasib or docetaxel	KRAS G12C or cell division	Advanced NSCLC	III	NCT04685135 (KRYSTAL-12)
	Sotorasib	KRAS G12C	Healthy	I	NCT05327491, NCT05048784, NCT05571163, NCT05581758
	Sotorasib	KRAS G12C	Patients of Chinese descent with advanced/metastatic solid tumours	I	NCT04380753 (CodeBreaK105)
	Sotorasib	KRAS G12C	Hepatic impairment	I	NCT04887064
	[14C]-Sotorasib	KRAS G12C	Healthy	I	NCT05578859
	BBP-398 + Sotorasib	SHP2 + KRAS G12C	Advanced Solid Tumours	I	NCT05480865
	Carfilzomib + sotorasib	Proteasome + KRAS G12C	Advanced or Metastatic NSCLC	I	NCT06249282
	Itraconazole + sotorasib	Fungal lanosterol 14-α-demethylase + KRAS G12C	Healthy	I	NCT05568082
	Metformin + Sotorasib	AMPK + KRAS G12C	Healthy	I	NCT05550129
	NB004 +/- Sotorasib	+/- KRAS G12C	Advanced Solid Tumours	I	NCT05036291
	Omeprazole + Sotorasib	H+/K+-ATPase pump + KRAS G12C	Healthy	I	NCT05497557, NCT05581992
	Rifampin + sotorasib	Bacterial DNA/RNA polymerase + KRAS G12C	Healthy	I	NCT05577624
	Rosuvastatin + Sotorasib	HMG-CoA + KRAS G12C	Healthy	I	NCT05045638
	Sotorasib + Digoxin	KRAS G12C + Na+/K+-ATPase	Healthy	I	NCT05598281
	Sotorasib + Omeprazole + Famotidine	KRAS G12C + H+/K+-ATPase pump + H2 Receptor	Healthy	I	NCT05599828
	Sotorasib + Stereotactic radiation therapy	KRAS G12C (+DNA structure)	NSCLC	I	NCT06127940
	Sotorasib +/- RMC-4630 or afatinib or atezolizumab or palbociclib bevacizumab-awwb or pembrolizumab or TNO155 or BI 1701963 or AMG 404 or everolimus or panitumumab +/- chemotherapy or panitumumab + trametinib or carboplatin + pemetrexed + docetaxel + paclitaxel + pembrolizumab	KRAS G12C or SHP2 or mTORC1/2 or PD-1 or CDK4/6 or VEGF-A or KRAS-SOS interaction or EGFR or MEK/ERK or DNA synthesis or cell division	Advanced Solid Tumours	I	NCT04185883 (CodeBreaK 101)
	Avutometinib + Sotorasib +/- Defactinib	KRAS G12C + MEK/ERK +/- FAK	NSCLC	I/II	NCT05074810
	DCC-316 +/- Trametinib or Binimetinib or Sotorasib	ULK1/2 +/- MEK/ERK, MEK or KRAS G12C	Advanced or metastatic solid tumours	I/II	NCT04892017
	eFT226 or Sotorasib or Fulvestrant or Trastuzumab or Abemaciclib	eIF4A1 or KRAS G12C or ER or HER2 or CDK4/6	Breast cancer and selected solid tumours	I/II	NCT04092673
	Ladarixin + Sotorasib	IL-8/CXCR-1/ CXCR-2 + KRAS G12C	Advanced NSCLC	I/II	NCT05815173
	Sotorasib	KRAS G12C	Advanced NSCLC	I/II	NCT03600883 (CodeBreaK100)
	JAB-3312 + pembrolizumab or binimetinib or sotorasib or Osimertinib	SHP2 + PD-1 or MEK/ERK or KRAS G12C or EGFR	Advanced solid tumours	I/IIa	NCT04720976
	AMG193 +/- sotorasib or pembrolizumab or carboplatin + paclitaxel + pembrolizumab	PRMT5 +/- KRAS G12C or PD-1 or DNA synthesis or cell division	Advanced methylthioadenosine phosphorylase (MTAP)-deleted thoracic tumors	Ib	NCT06333951
	ERAS-601 or ERAS-007 +/- sotorasib or Osimertinib	SHP2 or ERK 1/2 +/- KRAS G12C or EGFR	Advanced NSCLC patients with KRAS G12C or EGFR mutations	Ib	NCT04959981 (HERKULES-2)
	Duvralumab or Sotorasib	PD-L1 or KRAS G12C	Locally-advanced NSCLC (LANSCLC)	II	NCT06333678
	RMC-4630 and Sotorasib	KRAS G12C + SHP2	NSCLC	II	NCT05054725
	Sotorasib	KRAS G12C	LANSCLC or metastatic NSCLC	II	NCT05631249 (CodeBreaK-IGR)
	Sotorasib	KRAS G12C	NSCLC	II	NCT05451056
	Sotorasib	KRAS G12C	NSCLC Stage III/IV	II	NCT05311709
	Sotorasib	KRAS G12C	NSCLC Stage IV	II	NCT04933695
	Sotorasib	KRAS G12C	Stage IV or recurrent Non-squamous NSCLC	II	NCT04625647 (Lung-MAP)
	Sotorasib	KRAS G12C	NSCLC Stage III Unresectable	II	NCT05398094
	Sotorasib + Cisplatin or Carboplatin + Pemetrexed	KRAS G12C + DNA structure or DNA synthesis	Surgically Resectable Stage IIA-IIIB NSCLC	II	NCT05118854
	Sotorasib + Panitumumab	KRAS G12C + EGFR	Advanced solid tumours	II	NCT05993455
	Sotorasib + Panitumumab	KRAS G12C + PD-1	Advanced/metastatic tumours excluding CRC or NSCLC	II	NCT05638295 (ComboMATCH)
	Sotorasib + panitumumab or botensilimab or balstilimab or duvralumab or trastuzumab deruxtecan	KRAS G12C + EGFR or CTLA-4 or PD-1 or PD-L1 or HER2	Resectable colorectal cancer	II	NCT05845450
	Sotorasib or sotorasib + panitumumab or binimetinib or fulvestrant or Alpelisib + olaparib or palbociclib + binimetinib or binimetinib or fluorouracil + leucovorin + oxaliplatin or binimetinib + fluorouracil + leucovorin + oxaliplatin or nilotinib + paclitaxel or or Olaparib + selumetinib sulfate or selumetinib sulfate or neratinib maleate or neratinib maleate palbociclib or ipatasertib + paclita…	KRAS G12C or PD1 or MEK/ERK or ER or PI3Ka or PARP or CDK4/6 or RNA/DNA synthesis or RFC or BCR-ABL or MEK1/MEK2 or HER2 or AKT	Locally advanced or advanced solid tumours	II	NCT05564377 (ComboMATCH)
	Divarasib or sotorasib or adagrasib	KRAS G12C	Advanced/metastatic NSCLC	III	NCT06497556 (Krascendo 1)
	FOLFIRI + Panitumumab +/- Sotorasib	DNA replication + KRAS G12C + EGFR	Metastatic Colorectal Cancer	III	NCT06252649 (CodeBreaK301)
	Sotorasib + Panitumumab + Trifluridine and Tipiracil, or Regorafenib	KRAS G12C + EGFR + thymidine phosphorylase or CSF1-R	Colorectal cancer	III	NCT05198934 (CodeBreaK300)
	Sotorasib + platinum doublet chemotherapy	KRAS G12C (+ DNA replication)	Stage IIIB/C	III	NCT05920356 (CodeBreaK202)
	Sotorasib or docetaxel	KRAS G12C	LANSCLC or unresectable NSCLC	III	NCT04303780 (CodeBreaK200)
	Rivoraxaban + Sotorasib	Factor Xa + KRAS G12C	Healthy	IV	NCT06314763 (ROSIE)
	Sotorasib	KRAS G12C	NSCLC	Observational	NCT05273047 (IFCT2102 Lung KG12Ci)
	BI 1701963 +/- Trametinib	KRAS/SOS1 +/- MEK	Advanced solid tumours	I	NCT04111458
	BI 1823911 +/- BI 1701963	KRAS G12C	Advanced or metastatic cancer	I	NCT04973163
	JDQ443	KRAS G12C	Hepatic impaired patients versus healthy	I	NCT05329623
	JDQ443 +/- TNO155 or tislelizumab or TNO155 + tislelizumab	KRAS G12C +/- SHP2 or PD1	Advanced solid tumours	Ib/II	NCT04699188 (KontRASt-01)
	JDQ443 + trametinib or ribociclib or cetuximab	KRAS G12C + MEK or CDK4/6 or EGFR	Advanced solid tumours	I/II	NCT05358249 (KontRASt-03)
	JDQ443 as neoadjuvant therapy + standard of care	KRAS G12C	Surgically Resectable NSCLC	II	NCT05714891
	JDQ443	KRAS G12C	LANSCLC or metastatic NSCLC	II	NCT05445843
	JDQ443 or docetaxel	KRAS G12C or cell division	LANSCLC or metastatic NSCLC	III	NCT05132075 (KontRASt-02)
	Divarasib + cetuximab +/- FOLFOX or FOLFIRI	KRAS G12C + EGFR +/- DNA replication	Metastatic CRC	I	NCT04929223 (INTRINSIC)
	Divarasib + pembrolizumab +/- carboplatin + cisplatin + permetrexed	KRAS G12C + PD-1 + DNA replication	Advanced or metastatic NSCLC	I/II	NCT05789082 (Krascendo 170)
	Divarasib + resection	KRAS G12C	Resectable Stages IB-III NSCLC	II	NCT04302025
	Divarasib or docetaxel	KRAS G12C or DNA replication	unresectable, advanced or metastatic NSCLC	II/III	NCT03178552 (B-FAST)
	LY3537982	KRAS G12C	Advamced solid tumours	I	NCT06235983
	LY3537982	KRAS G12C	Healthy	I	NCT05824858
	[14C]-LY3537983 or LY3537983	KRAS G12C	Healthy	I	NCT05901311
	LY3537982 + carbamazepine or itraconazole	KRAS G12C + GABA or Fungal lanosterol 14-α-demethylase	Healthy	I	NCT05860933
	LY3537982 + midazolam or digoxin or rosuvustatin	KRAS G12C + GABA or Na+/K+/ATPase or HMG-CoA reductase	Healthy	I	NCT06111521
	LY3537982 +/- pembrolizumab +/- cisplatin + carboplatin + permetrexed	KRAS G12C +/- PD-1 +/- DNA replication	Advanced NSCLC	III	NCT06119581 (SUNRAY-01)
	LY3537982	KRAS G12C	Solid tumours	I/II	NCT04956640
	RMC-6236 + mFOLFOX6 + bevacizumab + mFOLFIRINOX or mFOLFOX6 + cetuximab or gemcitabine + nabpaclitaxel	Active Ras+ DNA replication or VEGFR or EGFR	Gastrointestinal cancer, PDAC or CRC	I/II	NCT06445062
	RMC-6236	Active Ras	Advanced solid tumours	I	NCT05379985
	RMC-6291 +/- pembrolizumab + cisplatin + carboplatin + permetrexed or RMC-6236 +/- pembrolizumab + cisplatin + carboplatin + permetrexed	Active KRAS G12C +-/ DNA replication	Advanced NSCLC	I/II	NCT06162221
	RMC-6291	Active KRAS G12C	Advanced solid tumours	I	NCT05462717
	RMC-6291 +/-RMC-6236	Active KRAS G12C	Advanced solid cancer	I	NCT06128551
	RMC-9805 +/- RMC-6236	Active KRAS G12C + active KRAS G12D	Solid tumours	I	NCT06040541
	MRTX1133	KRAS G12D	Advanced solid tumours	I/II	NCT05737706
	BMS-214662	Farnesyltransferase	Solid tumours	I	NCT00005973
	BMS-214662	Farnesyltransferase	Advanced solid tumours	I	NCT00006242
	BMS-214662	Farnesyltransferase	Acute leukaemia, myelodysplastic syndrome or chronic myeloid leukaemia	I	NCT00006213
	BMS-214662 + trastuzumab	Farnesyltransferase + HER2	Advanced solid tumours	I	NCT00022529
	SCH 6636	Farnesyltransferase	Advanced myelodysplastic syndrome, acute myeloid leukaemia,blast crisis chronic myeloid leukaemia or acute lymphoblastic leukaemia	I	NCT00034684
	SCH 6636 + docetaxel	Farnesyltransferase + cell division	Advanced solid tumours	I	NCT00040547
	SCH 6636 + Temozolomide	Farnesyltrasnferase + DNA alkylation	Grade 3 and 4 malignant glioma	I	NCT00612651
	Tipifarnib	Farnesyltransferase	Myelodysplastic syndrome	I	NCT00005845
	Tipifarnib	Farnesyltransferase	Refractory or recurrent acute leukaemia or chronic myelogenous leukaemia	I	NCT00004009
	Tipifarnib + cytarabine + daunorubicin	Farnesyltransferase + DNA synthesis	Acute myeloid leukaemia	I	NCT00101153
	Tipifarnib + etoposide	Farnesyltransferase + DNA synthesis	Newly diagnosed myelodysplastic syndrome or acute myeloid leukaemia	I	NCT00112853
	Tipifarnib + gemcitabine	Farnesyltransferase + DNA synthesis	Advanced cancer	I	NCT00003707
	Tipifarnib + radiation therapy	Farnesyltransferase + DNA damage	Unresectable locally advanced pancreatic cancer	I	NCT00077519
	Tipifarnib + radiation therapy	Farnesyltransferase + DNA damage	Stage III NSCLC	I	NCT00025480
	Tipifarnib + topotecan	Farnesyltransferase + topoisomerase I	Advanced solid tumours	I	NCT00005990
	Tipifarnib	Farnesyltransferase	Chronic myeloid leukaemia, chronic myelomonocytic leukaemia or undifferentiated myeloproliferative disorders	I/II	NCT02210858
	Tipifarnib + alpelisib	Farnesyltransferase + PI3Ka	HRAS over-expressing +/- PI3KCA mutation +/- amplification Recurrent or metastatic head and neck squamous cell carcinoma with over-expressed HRAS +/- PI3KCA mutation +/- amplification	I/II	NCT04997902
	Tipifarnib + docetaxel + capecitabine	Farnesyltransferase + cell division + DNA synthesis	Locally advanced or metastatic solid tumours or Stage IIIA/breast cancer	I/II	NCT00070252
	Tipifarnib + idarubicin + cytarabine		Newly diagnosed acute myeloid leukaemia	I/II	NCT00096122
	Tipifarnib + temozolommide	Farnesyltrasnferase + DNA alkylation	Recurrent and progressive glioblastoma multiforme	I/II	NCT00050986
	Tipifarnib	Farnesyltransferase	Recurrent or metastatic NSCLC	II	NCT00005989
	Tipifarnib	Farnesyltransferase	Relapsed or refractory acute myeloid leukaemia	II	NCT00354146
	Tipifarnib	Farnesyltransferase	Advanced multiple myeloma	II	NCT00012350
	Tipifarnib	Farnesyltransferase	Neurofibromatosis Type I and Progressive Plexiform Neurofibromas	II	NCT00021541
	Tipifarnib	Farnesyltransferase	Acute myeloid leukaemia	II	NCT00048503
	Tipifarnib	Farnesyltransferase	High risk myelodysplastic syndrome	II	NCT00050154
	Tipifarnib	Farnesyltransferase	Acute myeloigenous leukaemia and high-risk myelodysplasia	II	NCT00045396
	Tipifarnib	Farnesyltransferase	Acute myeloid leukaemia	II	NCT00027872
	Tipifarnib	Farnesyltransferase	Acute myeloid leukaemia	II	NCT00093418
	Tipifarnib	Farnesyltransferase	Metastatic pancreatic cancer	II	NCT00005843
	Tipifarnib	Farnesyltransferase	Progressive, metastatic prostate cancer	II	NCT00005848
	Tipifarnib	Farnesyltransferase	Relapsed NSCLC	II	NCT00005041
	Tipifarnib	Farnesyltransferase	Advanced bladder cancer	II	NCT00006376
	Tipifarnib + capecitabine	Farnesyltransferase + DNA synthesis	Taxane-resistant metastatic breast cancer	II	NCT00077363
	Tipifarnib + gemcitabine + cisplatin	Farnesyltransferase + DNA synthesis	Stage III or IV NSCLC	II	NCT00055757
	Tipifarnib + isotretinoin, cytarabine + fludarabine + blood transfusion	Farnesyltransferase + DNA synthesis	Juvenile myelomonocytic leukaemia	II	NCT00025038
	Letrozole +/- tipifarnib	Oestrogen synthesis +/- farnesyltransferase	Advanced breast cancer	II	NCT00050141
	Paclitaxel + gemcitabine + radiotherapy +/- tipifarnib	DNA replication + DNA synthesis + DNA damage + farnesyltransferase	Locally advanced pancreatic cancer	II	NCT00026104
	Pirfenidone or tipifarnib	Anti-TNFa or farnesyltransferase	Neurofibromatosis Type I and Progressive Plexiform Neurofibromas	II	NCT00076102
	SCH 6636	Farnesyltransferase	Chronic Myeloid Leukaemia	II	NCT00038597
	SCH 6636 + gemcitabine	Farnesyltransferase + DNA synthesis	Advanced urinary tract cancer	II	NCT00006351
	SCH 6636 + Temozolomide	Farnesyltrasnferase + DNA alkylation	Recurrent glioblastoma multiforme	II	NCT00038493
	Tipifarnib	Farnesyltransferase	Acute myeloid leukaemia in remission	III	NCT00093470
	Tipifarnib versus best supportive care	Farnesyltransferase	Newly diagnosed acute myeloid leukaemia	III	NCT00093990
