# Supplementary material for: Mediating kinase activity in Ras-mutant cancer: potential for an individualised approach?
Source: Front Pharmacol. 2024 Sep 20;15:1441938. doi: 10.3389/fphar.2024.1441938 (PMC11450236; doi:10.3389/fphar.2024.1441938)
Supplement: Supplementary file 2 [file Table1.XLSX]

## Sheet: Sheet1
	Supplementary Table 1: Frequency of all mutations in cancer, stratified by isoform
HRAS	Q61R	28					Mutation	KRAS	NRAS	HRAS
							M1?		1
	Q61K	18					X2_splice		1
	Q61L	14					E3*	1	3
	G13R	11					E3K			1
	G12S	8					E3V			1
	G12D	7					Y4C	1
	G13D	7					K5*		1
	G13V	7					K5E	1
	K117N	5					L6P	1
	G12V	4					L6V	1
	R73H	3					X6_splice		2
	A134S	2					V7A	1
	D119H	2					V7L			1
	D119N	2					G10A			1
	G12N	2					G10dup	1
	G13S	2					G10V	1
	R123C	2					A11_G12delInsTD	1
	R169W	2					G12A	145	5
	T50M	2					G12C	455	16
	A146T	1					G12D	1144	40	7
	A18T	1					G12F	6
	A18V	1					G12H	1
	A59T	1					G12I	1
	A59V	1					G12L	1
	A83V	1					G12N			2
	C118R	1					G12R	208	4
	CCDC68-HRAS fusion	1					G12S	91	6	8
	D175A	1					G12V	849	6	4
	D33Y	1					G13C	33	4	1
	D92N	1					G13D	324	11	7
	E143K	1					G13E	3
	E31K	1					G13F		1
	E3K	1					G13N			1
	E3V	1					G13P	1
	G10A	1					G13R	5	10	11
	G13C	1					G13S		3	2
	G13N	1					G13V	4	1	7
	G60D	1					G13dup	1
	G60V	1					V14F		1
	HRAS intergenic	1					V14I	6
	K170N	1					V14L			1
	K88E	1					K16E		1
	L188P	1					S17T	1
	P174L	1					S17Tfs*3		1
	Q150H	1					A18T	1		1
	Q22R	1					A18V		1	1
	Q25H	1					L19F	10
	Q61H	1					T20M	2
	R123H	1					T20P	1
	R128Q	1					T20_Q25del			1
	R149Gfs*23	1					I21V		1
	R149Q	1					Q22H	1
	R149W	1					Q22K	4	5
	R164Q	1					Q22R	1		1
	R41W	1					L23P	1
	R68Q	1					Q25H	1	1	1
	R68W	1					N26Y	1
	R73C	1					H27N		2
	S127Afs*36	1					F28L	1
	S145L	1					V29L		1
	S89T	1					D30Y		1
	T144I	1					E31K	3		1
	T20_Q25del	1					E31*		7
	T74A	1					D33E	4
	T74P	1					D33H		1
	V14L	1					D33Y		1	1
	V7L	1					P34A		1
	X147_splice	1					P34H		1
	X97_splice	1					P34Q	1
KRAS	G12D	1144					P34R	1	2
	G12V	849					P34T		4
	G12C	455					X37_splice	2
	G13D	324					E37D		1
	G12R	208					X38_splice		2
	G12A	145					Y40D		1
	Q61H	131					R41I		1
	G12S	91					R41K	1	1
	A146T	88					R41W			1
	Q61R	40					V44I	1
	G13C	33					E49K		1
	A146V	22					T50A		1
	Q61L	22					T50I		1
	K117N	21					T50M			2
	Q61K	14					C51Y		1
	L19F	10					C51*	1
	A59T	7					D54G		1
	A146P	6					I55V		1
	G12F	6					D57N	3	1
	V14I	6					T58I	1	1
	G13R	5					A59D		1
	D33E	4					A59E	3
	G13V	4					A59G	2
	Q22K	4					A59T	7	3	1
	R68S	4					A59V			1
	A59E	3					A59del	1
	D57N	3					A59_G60delInsGV	1
	E31K	3					G60D	3		1
	E63K	3					G60E		2
	G13E	3					G60S	1
	G60D	3					G60V	1	1	1
	Q61P	3					G60Dfs*26	1
	A59G	2					Q61A	1
	D47Y	2					Q61H	131	20	1
	K117R	2					Q61K	14	115	18
	T20M	2					Q61L	22	39	14
	X37_splice	2					Q61P	3	1
	A11_G12delInsTD	1					Q61R	40	132	28
	A18T	1					Q61Rfs*25	1
	A59_G60delInsGV	1					Q61_S65dup	1
	A59del	1					E62K	1
	C118S	1					E63K	3
	C180*	1					E63_S65delInsD	1
	C51*	1					Y64_A66del		1
	D119G	1					S65N	1
	D119N	1					S65_Y71dup		1
	D119Y	1					A66Hfs*20		1
	D132A	1					M67I		1
	E3*	1					R68G		1
	E62K	1					R68M	1
	E63_S65delInsD	1					R68Q			1
	F156L	1					R68S	4	1
	F28L	1					R68W			1
	G10dup	1					R68Nfs*3		1
	G10V	1					Q70*		1
	G12H	1					Y71_M72delInsSV	1
	G12I	1					Y71*	1
	G12L	1					R73C			1
	G13dup	1					R73H			3
	G13P	1					R73M	1
	G60S	1					T74A	1		1
	G60V	1					T74P			1
	G77V	1					G77V	1
	H95D	1					F78S		1
	I163S	1					L79H	1
	I171Nfs*14	1					L79I	1
	I183N	1					A83V			1
	I84M	1					I84M	1
	K147T	1					S87I		1
	K182N	1					K88E			1
	K185Nfs*4	1					S89T			1
	K5E	1					A91V		2
	KRAS-ETFRF1 fusion	1					D92N			1
	L159S	1					H95D	1
	L23P	1					R97I	1
	L6P	1					X97_splice		2	1
	L6V	1					Q99E	1
	L79H	1					V103A	1
	L79I	1					D105H		1
	M111L	1					D105Tfs*9		1
	N26Y	1					D108G		1
	P110Lfs*4	1					D108N		1
	P34Q	1					V109E		2
	P34R	1					P110Lfs*4	1
	Q22H	1					M111L	1
	Q22R	1					M111V		1
	Q25H	1					V112M		1
	Q61_S65dup	1					V114L		1
	Q61A	1					K117N	21		5
	Q61Rfs*25	1					K117R	2
	Q99E	1					C118R			1
	R149K	1					C118S	1
	R164*	1					D119G	1
	R164Q	1					D119H			2
	R41K	1					D119N	1		2
	R68M	1					D119Y	1
	R73M	1					S122F	1
	R97I	1					R123C			2
	S122F	1					R123H			1
	S17T	1					S127Afs*36			1
	S65N	1					R128Q			1
	SOX5-KRAS fusion	1					D132A	1
	T144P	1					E132K		2
	T20P	1					A134S			2
	T58I	1					I139F		1
	T74A	1					F141L		1
	V103A	1					E143K			1
	V181L	1					T144I			1
	V44I	1					T144P	1
	V7A	1					S145L			1
	X151_splice	1					A146P	6
	Y157Ifs*4	1					A146T	88	1	1
	Y4C	1					A146V	22	1
	Y71*	1					K147T	1
	Y71_M72delInsSV	1					X147_splice			1
NRAS	Q61R	132					R149K	1
	Q61K	115					R149Q			1
	G12D	40					R149W			1
	Q61L	39					R149Gfs*23			1
	Q61H	20					Q150H			1
	G12C	16					X151_splice	1	3
	G13D	11					F156L	1
	G13R	10					Y157Ifs*4	1
	E31*	7					L159S	1
	G12S	6					I163S	1
	G12V	6					R164Q	1		1
	G12A	5					R164*	1
	Q22K	5					Q165H		1
	G12R	4					R167*		1
	G13C	4					K169*		1
	P34T	4					R169W			2
	A59T	3					K170N			1
	E3*	3					I171Nfs*14	1
	G13S	3					P174L			1
	X151_splice	3					D175A			1
	A91V	2					C180*	1
	E132K	2					G180V		1
	G60E	2					V181L	1
	H27N	2					K182N	1
	P185S	2					I183N	1
	P34R	2					P185L		1
	V109E	2					P185S		2
	X38_splice	2					K185Nfs*4	1
	X6_splice	2					L188P			1
	X97_splice	2					V188M		1
	A146T	1					CCDC68-HRAS fusion			1
	A146V	1					HRAS intergenic			1
	A18V	1					KRAS-ETFRF1 fusion	1
	A59D	1					NRAS-CSDE1 fusion		1
	A66Hfs*20	1					SOX5-KRAS fusion	1
	C51Y	1
	D105H	1
	D105Tfs*9	1
	D108G	1
	D108N	1
	D30Y	1
	D33H	1
	D33Y	1
	D54G	1
	D57N	1
	E37D	1
	E49K	1
	F141L	1
	F78S	1
	G13F	1
	G13V	1
	G180V	1
	G60Dfs*26	1
	G60V	1
	I139F	1
	I21V	1
	I55V	1
	K169*	1
	K16E	1
	K5*	1
	M1?	1
	M111V	1
	M67I	1
	NRAS-CSDE1 fusion	1
	P185L	1
	P34A	1
	P34H	1
	Q165H	1
	Q25H	1
	Q61P	1
	Q70*	1
	R167*	1
	R41I	1
	R41K	1
	R68G	1
	R68Nfs*3	1
	R68S	1
	S17Tfs*3	1
	S65_Y71dup	1
	S87I	1
	T50A	1
	T50I	1
	T58I	1
	V112M	1
	V114L	1
	V14F	1
	V188M	1
	V29L	1
	X2_splice	1
	Y40D	1
	Y64_A66del	1

## Sheet: Sheet2
Mutation	KRAS	NRAS	HRAS
M1?		1
X2_splice		1
E3*	1	3
E3K			1
E3V			1
Y4C	1
K5*		1
K5E	1
L6P	1
L6V	1
X6_splice		2
V7A	1
V7L			1
G10A			1
G10dup	1
G10V	1
A11_G12delInsTD	1
G12A	145	5
G12C	455	16
G12D	1144	40	7
G12F	6
G12H	1
G12I	1
G12L	1
G12N			2
G12R	208	4
G12S	91	6	8
G12V	849	6	4
G13C	33	4	1
G13D	324	11	7
G13E	3
G13F		1
G13N			1
G13P	1
G13R	5	10	11
G13S		3	2
G13V	4	1	7
G13dup	1
V14F		1
V14I	6
V14L			1
K16E		1
S17T	1
S17Tfs*3		1
A18T	1		1
A18V		1	1
L19F	10
T20M	2
T20P	1
T20_Q25del			1
I21V		1
Q22H	1
Q22K	4	5
Q22R	1		1
L23P	1
Q25H	1	1	1
N26Y	1
H27N		2
F28L	1
V29L		1
D30Y		1
E31K	3		1
E31*		7
D33E	4
D33H		1
D33Y		1	1
P34A		1
P34H		1
P34Q	1
P34R	1	2
P34T		4
X37_splice	2
E37D		1
X38_splice		2
Y40D		1
R41I		1
R41K	1	1
R41W			1
V44I	1
E49K		1
T50A		1
T50I		1
T50M			2
C51Y		1
C51*	1
D54G		1
I55V		1
D57N	3	1
T58I	1	1
A59D		1
A59E	3
A59G	2
A59T	7	3	1
A59V			1
A59del	1
A59_G60delInsGV	1
G60D	3		1
G60E		2
G60S	1
G60V	1	1	1
G60Dfs*26	1
Q61A	1
Q61H	131	20	1
Q61K	14	115	18
Q61L	22	39	14
Q61P	3	1
Q61R	40	132	28
Q61Rfs*25	1
Q61_S65dup	1
E62K	1
E63K	3
E63_S65delInsD	1
Y64_A66del		1
S65N	1
S65_Y71dup		1
A66Hfs*20		1
M67I		1
R68G		1
R68M	1
R68Q			1
R68S	4	1
R68W			1
R68Nfs*3		1
Q70*		1
Y71_M72delInsSV	1
Y71*	1
R73C			1
R73H			3
R73M	1
T74A	1		1
T74P			1
G77V	1
F78S		1
L79H	1
L79I	1
A83V			1
I84M	1
S87I		1
K88E			1
S89T			1
A91V		2
D92N			1
H95D	1
R97I	1
X97_splice		2	1
Q99E	1
V103A	1
D105H		1
D105Tfs*9		1
D108G		1
D108N		1
V109E		2
P110Lfs*4	1
M111L	1
M111V		1
V112M		1
V114L		1
K117N	21		5
K117R	2
C118R			1
C118S	1
D119G	1
D119H			2
D119N	1		2
D119Y	1
S122F	1
R123C			2
R123H			1
S127Afs*36			1
R128Q			1
D132A	1
E132K		2
A134S			2
I139F		1
F141L		1
E143K			1
T144I			1
T144P	1
S145L			1
A146P	6
A146T	88	1	1
A146V	22	1
K147T	1
X147_splice			1
R149K	1
R149Q			1
R149W			1
R149Gfs*23			1
Q150H			1
X151_splice	1	3
F156L	1
Y157Ifs*4	1
L159S	1
I163S	1
R164Q	1		1
R164*	1
Q165H		1
R167*		1
K169*		1
R169W			2
K170N			1
I171Nfs*14	1
P174L			1
D175A			1
C180*	1
G180V		1
V181L	1
K182N	1
I183N	1
P185L		1
P185S		2
K185Nfs*4	1
L188P			1
V188M		1
CCDC68-HRAS fusion			1
HRAS intergenic			1
KRAS-ETFRF1 fusion	1
NRAS-CSDE1 fusion		1
SOX5-KRAS fusion	1
Total Patients	3751	516	178
				0
